# Supplementary material for: NAD+ Suppresses EV-D68 Infection by Enhancing Anti-Viral Effect of SIRT1
Source: Viruses. 2025 Jan 26;17(2):175. doi: 10.3390/v17020175 (PMC11860866; doi:10.3390/v17020175)
Supplement: Supplementary file 1 [file viruses-17-00175-s001.zip › Supplementary Tables.xlsx]

## Sheet: S1 qRT-PCR
Gene Name	Sequences（5‘→3’）
human-NMNAT1 F	TCATCATGGCAGAACTTGCT
human-NMNAT1 R	TGGCACAGCTTTTGTTTTTG
human-NMNAT2 F	GGCACCGTCTCATCATGTGTCAG
human-NMNAT2 R	CCCAAGATCTTGGCTGCAGTG
human-NMNAT3 F	CCCTGCAAATAGCAGCTACC
human-NMNAT3 R	TGAGAAGCTGCGAGGTCTTT
human-NAMPT F	ATCCTGTTCCAGGCTATTCTGT
human-NAMPT R	CCCCATATTTTCTCACACGCAT
human-NMRK2 F	AGGATGACTTCTTCAAGCCCC
human-NMRK2 R	GGGCACGGGCAAACTTCT
human-SIRT1 F	ACAGGTTGCGGGAATCCAAAGG
human-SIRT1 R	CCTAGGACATCGAGGAACTACCTG
human-SIRT2 F	ACCCGCTAAGCTGGATGAAAGAG
human-SIRT2 R	AGTCTTCACACTTGGGCGTCAC
human-SIRT3 F	ACATCGATGGGCTTGAGAGAGTG
human-SIRT3 R	CAGAGGCAAAGGTTCCATGAGC
human-SIRT4 F	ACAGGGTCCTGTGCTTGGATTG
human-SIRT4 R	CTTGGAAACGCTCTTGCAGCAC
human-SIRT5 F	TGGCTCGGCCAAGTTCAAGTATG
human-SIRT5 R	AAGGTCGGAACACCACTTTCTGC
human-SIRT6 F	TGTGGAAGAATGTGCCAAGT
human-SIRT6 R	CTTAGCCACGGTGCAGAG
human-SIRT7 F	GCGTCTATCCCAGACTACCG
human-SIRT7 R	GTGATGCTCATGTGGGTGA
human-CD38 F	GCTCAATGGATCCCGCAGTA
human-CD38 R	GGATCCTGGCATAAGTCTCTGG
human-PARP1 F	GCAACCACACACAATGCGTA
human-PARP1 R	GTTGGCACTCTTGGAGACCA
human-PARP2 F	GCATGACTTTGGACTCCGTA
human-PARP2 R	GCAATTTCAATGTCTCCCAA
human-PARP3 F	CCTCTGTCCACCTTCACCAC
human-PARP3 R	CATCCAGCTGCTCCAAGACA
human-PARP4 F	TTGACAAGTCACTCTAAGCTG
human-PARP4 R	AGGAGCAAAAAACTAAGGCCT
human-PARP6 F	AGTTCTGGAATGATGACGACTCG
human-PARP6 R	GTGGGTGTCGATACAGGTCAG
human-PARP9 F	ACAGGAGGAAATGGCAAGGAA
human-PARP9 R	TTGGAGGCACAGGACATTTCAG
human-PARP10 F	ATGGTT GCAATGGCGGAGGCAGA
human-PARP10 R	TCCAGGTACAA CTCCAGCAACA
human-PARP12 F	GTACAGAACCTGGCCCTCTG
human-PARP12 R	GACCCGCCAGTCAAAGTTCT
human-PARP14 F	GTTCAGCGCCTCACGAAATC
human-PARP14 R	TGGCCATTCTTGGCATCCAT
human-GAPDH-F	CCAGGTGGTCTCCTCTGA
human-GAPDH-R	GCTGTAGCCAAATCGTTGT
human-EV-D68VP1-F （Fermon）	GTGGTCCCTAGTCTAAATGCAG
human-EV-D68-VP1- R （Fermon）	TAACGTCTCCGACACACCATG
human-EV-D68-VP1- F（ATCC VR­1824）	GTGGTCCCTAGTCTAAATGCAG
human-EV-D68-VP1- R （ATCC VR­1824）	CAAGGTCTCGGATACACCGTG
Mouse-GAPDH-F	AGGTCGGTGTGAACGGATTTG
Mouse-GAPDH-R	GGGGTCGTTGATGGCAACA

## Sheet: S2 siRNA
Gene Name	Sequences（5‘→3’）
human-si SIRT1#1	GACUCAAGUUCACCAGAAATT
human-si SIRT1#2	UUCAAUAUCAAACAUCGCUTT
human-si SIRT1#3	UUUCUGGUGAACUUGAGUCTT

## Sheet: S3 PCR
Gene Name	Sequences（5‘→3’）
Sirt1mt1-R	aaaGCTCTTCaCCGCGGCCTCTTGCGGAGCGGCT
Sirt1mt1-F	aaaGCTCTTCaCGGAGAGATGGTCCCGGCCTCGAG
Sirt1mt2-F	cccGCTCTTCgAAAAAAAGAAAAGATATTAATACAATTGAAGATGC
Sirt1mt2-R	cccGCTCTTCgTTTCCTTTTTGGTGGTTCTGAAAGG
SIRT1-F	aaaGTCGACGCCACCATGGCGGACGAGGCGGCCCT
SIRT1-R	gggTCTAGATGATTTGTTTGATGGATAGTTCATGTCTG

## Sheet: S4 Raw data of metabolites
Raw mass spectrometry data of metabolomics from RD cells with or without EV-D68 infection
Metabolite	Mock-1	Mock-2	Mock-3	EV-D68-1	EV-D68-2	EV-D68-3
Propyl 2,4-decadienoate	3.5282e+06	3.65628e+06	3.49509e+06	3.89784e+06	3.87776e+06	3.99786e+06
N-Undecanoylglycine	1.64242e+06	1.77308e+06	1.54271e+06	1.56698e+06	1.48096e+06	1.94179e+06
9,12,15-Octadecatrien-1-ol	1.34035e+07	1.36948e+07	1.84355e+07	1.95661e+07	3.3097e+07	2.35448e+07
Farnesyl acetone	1.28294e+06	1.1901e+06	1.89871e+06	1.84445e+06	3.42658e+06	2.46086e+06
Sebacic acid	1.41837e+06	1.27275e+06	1.47726e+06	1.46834e+06	1.51096e+06	1.58712e+06
GlcCer(d18:1/16:0)	4.30162e+06	4.10845e+06	2.64085e+06	4.69078e+06	2.89925e+06	2.26455e+06
4-hydroxy Nonenal	6.39765e+06	6.15097e+06	6.51308e+06	6.98895e+06	7.0462e+06	7.28917e+06
N-Palmitoylsphingosine	1.33896e+06	1.57991e+06	1.06735e+06	1.91625e+06	1.20998e+06	1.03661e+06
PC(18:0/18:3(9Z,12Z,15Z))	3.70358e+06	1.0031e+07	9.83467e+06	9.98974e+06	7.66438e+06	4.89899e+06
LysoPE(20:4(8Z,11Z,14Z,17Z)/0:0)	2.38374e+06	5.25949e+06	5.78747e+06	2.31307e+06	1.33072e+06	2.77457e+06
(4E,8E,10E-d18:3)sphingosine	384215	391959	472861	513293	790837	520441
N-Decanoylglycine	155165	175293	106996	90988.9	74787.9	152106
(E)-2-Methylglutaconic acid	4.88814e+06	5.11611e+06	5.59632e+06	6.49214e+06	6.72418e+06	6.20158e+06
Glutathione, oxidized	3.03556e+07	2.85546e+07	2.39492e+07	6.23243e+06	5.72768e+06	3.22291e+06
KAPA	852643	873837	724793	499922	372492	917685
Phosphocholine	966415	810548	717807	580354	540829	520437
2-Methyl-4-pentenoic acid	1.57044e+06	1.68113e+06	1.85608e+06	1.99996e+06	2.09457e+06	1.98078e+06
Mercaptoethanol	3396.15	967.229	1463.87	1845.58	1377.44	2519.53
Nicotinamide adenine dinucleotide (NAD)	2.2657e+06	1.94146e+06	1.51609e+06	359777	243663	297943
Sumiki's acid	1.2686e+06	1.26399e+06	1.249e+06	1.3681e+06	1.38648e+06	1.22688e+06
Glycerol	3.22479e+06	3.46044e+06	3.20903e+06	4.34042e+06	4.61749e+06	4.01043e+06
Cinnamic acid	3.84426e+06	3.57556e+06	2.83634e+06	1.26324e+06	1.18651e+06	1.09946e+06
Pantothenic Acid	3.5332e+06	3.19917e+06	2.437e+06	889825	853990	835301
3-amino-2-naphthoic acid	1.88285e+06	1.77513e+06	1.39066e+06	660095	598882	590811
L-Glutamic acid	67720.8	65702.3	72015.8	25605.5	22969	27777.8
Myristoylglycine	106206	104452	95124.4	95044.5	84079.7	129976
10,11-Dihydro-12R-hydroxy-leukotriene E4	1.07534e+07	1.49843e+07	5.56935e+06	1.60935e+07	1.163e+07	9.49275e+06
7-hydroxymethotrexate	501585	687746	174367	690309	528591	426315
8-Deoxy-11,13-dihydroxygrosheimin	2.33668e+06	3.56063e+06	1.23358e+06	3.59021e+06	2.93032e+06	2.2066e+06
Prostaglandin D1	772654	767498	797448	841204	894389	851197
Eicosapentaenoic acid	80750	204552	239385	83655.2	67898.1	88720.9
PC(16:1(9Z)/0:0)	2.29105e+06	3.72282e+06	4.50074e+06	3.14969e+06	2.04916e+06	2.29625e+06
PC(P-16:0/2:0)	2.03383e+07	3.15441e+07	4.25742e+07	2.94468e+07	2.14825e+07	2.24159e+07
3D,7D,11D-Phytanic acid	1.92794e+06	2.00364e+06	1.86074e+06	1.61859e+06	1.41597e+06	1.869e+06
PC(16:0/0:0)[U]	1.30736e+07	1.78526e+07	2.19773e+07	1.42312e+07	1.12698e+07	1.2047e+07
D8'-Merulinic acid A	1.79536e+06	1.43904e+06	2.07403e+06	1.20372e+06	1.56391e+06	1.57317e+06
1-(8Z,11Z,14Z-eicosatrienoyl)-glycero-3-phosphate	4.44483e+06	8.6298e+06	9.18028e+06	3.4017e+06	2.00004e+06	4.21406e+06
5,7-Megastigmadien-9-ol glucoside	9.48399e+06	9.02724e+06	9.6308e+06	1.02561e+07	1.03867e+07	1.06269e+07
Menthyl ethylene glycol carbonate	1.05743e+07	1.03204e+07	1.093e+07	1.15379e+07	1.1731e+07	1.22328e+07
(+/-)-(Z)-2-(5-Tetradecenyl)cyclobutanone	4.09309e+06	3.86555e+06	5.63072e+06	6.31285e+06	9.92014e+06	6.49241e+06
GPEtn(14:1/22:2)	4.07699e+06	4.59001e+06	3.88599e+06	3.95428e+06	3.34003e+06	3.97736e+06
GPEtn(17:1/17:1)	4.52665e+06	5.27747e+06	4.63058e+06	3.80369e+06	3.19613e+06	3.66028e+06
PC(18:1(9Z)/0:0)[U]	6.73693e+06	1.24017e+07	1.45282e+07	8.70969e+06	6.37322e+06	7.74575e+06
GPEtn(10:0/26:2)	1.5872e+07	1.77962e+07	1.47947e+07	1.77536e+07	1.3396e+07	1.52697e+07
DG(16:0/18:1(11Z)/0:0)	2.40996e+06	3.95359e+06	4.48705e+06	4.55089e+06	3.87541e+06	3.36788e+06
PE(16:0/20:1(11Z))	4.12844e+06	5.22905e+06	4.22937e+06	5.62926e+06	3.83032e+06	3.70537e+06
PC(18:0/P-18:1(11Z))	6.67957e+06	1.41065e+07	1.70303e+07	1.68901e+07	1.25256e+07	9.41804e+06
GPEtn(12:0/22:2)	3.52311e+06	3.44682e+06	2.5896e+06	2.67181e+06	2.20425e+06	2.24952e+06
GPEtn(12:0/22:1)	9.24995e+06	1.11759e+07	8.68844e+06	1.0682e+07	6.98238e+06	7.42196e+06
DG(18:0/18:2(9Z,12Z)/0:0)	7.79829e+06	9.93856e+06	1.26614e+07	1.22888e+07	1.16065e+07	1.17657e+07
DG(8:0/0:0/10:0)	602354	1.30886e+06	1.50891e+06	712801	547781	713487
GPCho(16:0/18:3)	1.02228e+07	1.39405e+07	1.44769e+07	1.16768e+07	1.01386e+07	8.49236e+06
PC(14:0/15:0)	1.5425e+06	3.7478e+06	1.57362e+06	377640	280148	140573
4-Hydroxy-2-butenoic acid gamma-lactone	274303	259307	303625	313156	303814	285026
PC(16:0/20:2(11Z,14Z))	8.65183e+06	1.54087e+07	1.95221e+07	1.83555e+07	1.87309e+07	1.49111e+07
Aminoacetone	56433.4	57648.7	65371.2	70939	70887.6	67312.4
2-Hydroxy-1,4-benzoquinone	40139.7	41845.2	42965.2	46718.4	43209.1	45471.9
N-METHYLANTHRANILIC ACID	99526	108368	115090	137232	142369	137961
3-AMINOBENZAMIDE	24264.3	20693.5	21597.9	7687.05	5760.99	6085.9
D-4'-Phosphopantothenate	12799.1	20352.4	24749.7	37566.5	31960.8	32475.8
L-Homoserine	139345	146068	140382	26284.5	25667.5	31109.5
5'-Deoxy-5-fluorouridine	95942.7	80298	76875.6	96364.9	102468	101991
Chondroitin 4-sulfate	99538	140060	126982	172925	161114	180616
Acetylcarnitine	364073	356799	261500	28736.7	27339.2	22293.5
Cysteinyl-Threonine	0	272972	55106.8	375566	456922	201194
Caffeine	5.19088e+08	5.22644e+08	4.42743e+08	5.62717e+08	5.56592e+08	4.10532e+08
(S)-3,4-Dihydroxybutyric acid	640526	665725	724167	837156	875142	828764
Cyclohex-2-enone	2.18999e+06	2.45622e+06	2.75634e+06	2.74515e+06	2.81039e+06	2.71592e+06
3-[4-(sulfooxy)phenyl]propanoic acid	222180	253383	306907	324572	393167	249188
6-[(2-carboxyacetyl)oxy]-3,4,5-trihydroxyoxane-2-carboxylic acid	676658	589090	466955	67224.9	49953.1	59591.5
L-Alloisoleucine	4.71543e+06	4.3143e+06	3.47086e+06	1.85058e+06	1.72235e+06	1.59144e+06
2-amino-4-({1-[(carboxymethyl)-C-hydroxycarbonimidoyl]-2-[(3-oxo-1-phenylpropyl)sulfanyl]ethyl}-C-hydroxycarbonimidoyl)butanoic acid	244458	260181	197774	24203.5	9805.46	0
3-Mercaptopyruvic acid	65274.8	29333.5	35256.2	15751.7	12175.9	24095.7
6-(3,4-dihydroxy-6-methyl-5-oxooxan-2-yl)-5,7-dihydroxy-2-phenyl-4H-chromen-4-one	529075	357549	392206	320388	302416	160850
Racepinephrine	53407.9	60975	44999.3	29836.9	24087.1	26247.9
Cis-2,3-Dihydro-2,3-dihydroxy-4'-chlorobiphenyl	1211.84	172.781	0	444.764	0	1424.95
5'-Deoxy-5'-(methylthio)adenosine	871980	840753	652635	267480	228917	200832
RG-108	700418	622856	513611	358639	360843	337104
Penicilloic acid V	73258	0	0	0	0	0
2-Hydroxydibenzofuran	342760	0	0	2191.18	29994	71248.9
(E)-2,6-Dimethyl-2,5-heptadienoic acid	887742	704090	601462	564650	563877	804230
6,7-Dichloro-3-hydroxy-1,5 dihydro-imidazo[2,1-b]quinazolin-2-one	1793.34	71907.2	32658.5	295015	300152	119709
Phenolsulfonphthalein	500374	506212	539423	270572	239692	262386
N-Heptane	91373.7	81518.2	74283.3	99177	91342.4	81140.3
Pro Pro Phe	48.8316	4.5505	7.4295	21.8333	0	5.6762
Carbacyclin	138086	119467	132934	130759	120288	125197
C17 Sphinganine	435503	438778	408901	433586	360226	363957
Polyethylene, oxidized	298279	327490	442537	406888	627247	434246
Nonadecanoic acid	182279	157994	209042	164246	154222	172469
Antibiotic CP 412065	2.70097e+06	3.11249e+06	1.26833e+06	4.23027e+06	2.95622e+06	2.76922e+06
PC-M5'	730180	1.2465e+06	436826	1.24904e+06	1.04462e+06	734308
Sphingosine	232221	253899	307361	53444.4	36412.8	46910.5
Germacrenone	133636	107790	135119	112937	118700	126001
N,N-dimethyl-Safingol	1.12558e+06	1.26206e+06	1.10112e+06	1.04368e+06	924776	1.09697e+06
Eicosanoyl-EA	245075	161369	154059	184362	166804	261036
3-Hydroxynonyl acetate	186275	174494	158913	190666	147679	162258
4-Chrysenecarboxylate	354679	182061	191058	85179.9	90806.7	131993
(+)-4,11-Eudesmadien-3-one	48766.2	169508	142714	207945	120294	64597.9
Myristic acid	355209	171564	169236	187278	235901	363001
2-Arachidonyl Glycerol ether	452429	1.17432e+06	1.33818e+06	679391	364609	680385
6-Hydroxyoctadecanoic acid	2.76854e+07	9.04728e+06	1.13603e+07	1.08526e+07	1.50824e+07	2.77676e+07
C16 Sphinganine	2.65227e+07	1.31746e+07	1.45943e+07	1.29403e+07	1.60474e+07	2.90057e+07
Alpha-Campholene acetate	181782	172859	142288	117870	119625	191197
Caryoptosidic acid	318328	270288	361400	48217.1	50829.4	70205.5
1,2,4-Nonadecanetriol	3.34239e+06	6.75822e+06	7.6812e+06	4.07926e+06	2.60893e+06	3.47119e+06
LysoPE(0:0/22:2(13Z,16Z))	221132	647964	765743	304671	179293	339196
Citreoviridin D	3.02847e+07	4.18465e+07	1.39783e+07	4.58906e+07	3.37387e+07	2.68092e+07
Lucidenic acid F	5.92718e+06	7.45692e+06	2.00026e+06	8.02605e+06	5.43267e+06	4.8985e+06
Palmitic amide	1.66851e+06	1.64547e+06	1.9751e+06	2.27141e+06	3.21769e+06	2.17374e+06
13,14-Dihydro PGE1	1.38568e+07	1.33566e+07	1.45368e+07	1.5209e+07	1.49011e+07	1.52092e+07
6-Hydroxypentadecanedioic acid	1.12298e+07	1.06413e+07	1.14687e+07	1.23308e+07	1.22865e+07	1.2643e+07
PC(15:0/16:0)	6.37663e+06	1.83573e+07	2.84764e+07	2.67953e+07	2.28142e+07	1.69364e+07
(13E)-11a-Hydroxy-9,15-dioxoprost-13-enoic acid	6.43968e+06	6.23694e+06	6.68503e+06	6.99077e+06	7.01046e+06	7.36678e+06
PC(14:0/0:0)	418573	724295	927086	489953	466807	453274
PC(16:0/18:1(11Z))	3.03768e+08	5.7033e+08	8.3507e+08	7.71107e+08	7.69223e+08	6.91366e+08
O-Arachidonoyl Glycidol	597256	1.13707e+06	915448	634103	450728	607579
PE(P-16:0/2:0)	2.98471e+06	5.5634e+06	4.79505e+06	3.2144e+06	2.3498e+06	3.2169e+06
13E-Docosenamide	821344	839307	745316	1.26754e+06	688756	1.04347e+06
MG(0:0/22:5(4Z,7Z,10Z,13Z,16Z)/0:0)	224148	578998	437982	477362	288747	493587
(1'R)-Nepetalic acid	1.18686e+06	1.23767e+06	1.27557e+06	1.34502e+06	1.47503e+06	1.36282e+06
PC(14:0/16:1(9Z))	1.66387e+07	2.06122e+07	2.11149e+07	1.21036e+07	8.56986e+06	7.78906e+06
PC(14:0/18:4(6Z,9Z,12Z,15Z))	3.20504e+06	3.2594e+06	3.82975e+06	2.07132e+06	1.35229e+06	1.35486e+06
Adenine	518148	459732	562342	639492	619823	641480
GPCho(15:0/15:0)	237266	2.8523e+06	4.482e+06	2.82442e+06	2.54737e+06	1.29743e+06
PC(14:1(9Z)/18:0)	8.03793e+06	3.28602e+07	3.99315e+07	3.85938e+07	2.46736e+07	1.38819e+07
Melleolide B	243077	119893	58801.2	126112	109206	44128.2
3-O-Acetylepisamarcandin	517387	304793	130867	325394	209465	115740
Phenytoin methylcatechol	86164.2	87673.2	68157.8	130983	86886.3	91294
Glutaminylhistidine	788931	794382	962122	828793	845344	785874
2-Methylpropanal O-methyloxime	264445	222072	258285	286548	271505	261474
GPCho(17:1/17:1)	3.19162e+06	8.13001e+06	5.97726e+06	5.95305e+06	4.81722e+06	3.77215e+06
GPCho(16:0/16:1)	2.41363e+06	9.64838e+06	1.19389e+07	1.14126e+07	8.88661e+06	6.00116e+06
Trolamine	263093	264123	303743	290121	298652	290946
2-(1-Aziridinyl)ethanol	39867.8	30807.7	39805.1	40274.3	41513.5	40132.6
3b,12a-Dihydroxy-5a-cholanoic acid	1.50984e+06	1.20135e+06	1.4229e+06	1.59419e+06	1.78502e+06	1.92506e+06
PC(14:0/14:0)	4.14558e+06	4.9511e+06	5.12626e+06	3.34936e+06	2.08684e+06	1.69215e+06
Polyporusterone A	1.31265e+06	1.08628e+06	1.3251e+06	1.37886e+06	1.69663e+06	1.85081e+06
Barogenin	1.52744e+06	1.28764e+06	1.44027e+06	1.71512e+06	1.89096e+06	1.98025e+06
PC(14:0/18:2(9Z,12Z))	1.4121e+07	1.67593e+07	1.70328e+07	1.06506e+07	8.2074e+06	7.65715e+06
GPEtn(18:1/18:1)	7.17231e+06	1.00262e+07	7.57034e+06	9.48822e+06	7.57757e+06	6.72343e+06
PE(15:0/16:1(9Z))	7.38003e+06	7.99828e+06	9.352e+06	1.01548e+07	8.701e+06	1.10217e+07
Cer(t18:0/16:0)	373460	425887	318632	596959	332832	344406
LysoPE(0:0/20:4(8Z,11Z,14Z,17Z))	1.60744e+06	2.96111e+06	2.47576e+06	1.92492e+06	1.26258e+06	1.96584e+06
3-Buten-1-amine	1.16605e+07	1.21085e+07	1.28656e+07	1.34237e+07	1.44811e+07	1.40747e+07
(R)-1-O-[b-D-Apiofuranosyl-(1->2)-b-D-glucopyranoside]-1,3-octanediol	2.31777e+07	2.18351e+07	2.35707e+07	2.49577e+07	2.49021e+07	2.52562e+07
PG(a-13:0/i-12:0)	516342	669839	670102	715305	659144	736837
Isopropyl linoleate	2.00146e+06	1.95194e+06	2.2254e+06	2.18066e+06	2.14708e+06	2.10467e+06
PE(P-16:0/22:5)	1.41196e+06	336482	223756	295749	517800	76859.7
GPEtn(10:0/22:1)	1.31787e+06	1.67511e+06	1.24434e+06	1.25102e+06	913614	844962
Yucalexin P21	2.11752e+06	2.84687e+06	2.69942e+06	2.54616e+06	2.03797e+06	2.30504e+06
PC(o-14:0/16:0)	4.93623e+06	1.07593e+07	1.70798e+07	1.63471e+07	1.45484e+07	1.15469e+07
4-Amino-2-methylenebutanoic acid	2.22878e+06	2.10485e+06	2.35716e+06	2.56397e+06	2.48184e+06	2.5299e+06
5-Acetoxydihydrotheaespirane	7.50668e+06	7.28956e+06	7.70192e+06	8.15302e+06	8.13584e+06	8.48223e+06
PC(18:2(2E,4E)/18:2(2E,4E))	3.13152e+07	3.38961e+07	4.32212e+07	4.56547e+07	5.42529e+07	5.38935e+07
1-Linoleoylglycerophosphocholine	643783	1.40387e+06	1.61431e+06	1.09619e+06	835847	1.15016e+06
13Z-Docosenamide	1.4156e+06	1.2927e+06	1.52486e+06	2.11069e+06	1.81326e+06	2.21592e+06
LysoPC(16:1(9Z))	1.6983e+06	2.47943e+06	2.72782e+06	1.76162e+06	1.28e+06	1.68902e+06
GPCho(18:1/18:1)	1.65436e+07	1.67006e+07	2.01967e+07	2.11071e+07	2.04707e+07	2.13793e+07
Pregnanetriol	961007	1.49953e+06	1.67813e+06	944371	841397	1.11609e+06
Valyl-Serine	9.83948e+06	9.28199e+06	9.94222e+06	1.06985e+07	1.06223e+07	1.08495e+07
(S)-alpha-Terpinyl glucoside	4.25572e+06	4.04109e+06	4.37373e+06	4.60812e+06	4.59759e+06	4.81573e+06
(3S,3'S,5R,5'R,6R)-3,6-Epoxy-5,6-dihydro-3',5,8'-trihydroxy-beta,kappa-caroten-6'-one	9.383e+06	9.4941e+06	1.04184e+07	1.0833e+07	1.07143e+07	1.05828e+07
Geranylcitronellol	826216	844756	1.21516e+06	1.29335e+06	2.39443e+06	1.50484e+06
FAHFA(16:0/9-O-18:0)	1.96295e+06	1.72679e+06	1.24733e+06	1.98533e+06	1.53039e+06	1.77193e+06
Lyso-PAF C-16	1.23556e+06	999538	1.11677e+06	346552	200414	277234
PC(20:1/0:0)	536320	936592	1.10015e+06	444109	312657	509662
(4S,8R)-8,9-Dihydroxy-p-menth-1(6)-en-2-one	219807	196323	221919	189784	238219	189904
Alanyl-Lysine	6.36525e+06	5.81462e+06	6.27679e+06	6.74439e+06	6.75983e+06	7.03926e+06
PE(18:0/0:0)	996022	956819	942257	473764	379546	362676
MG(18:0e/0:0/0:0)	663731	1.42798e+06	1.82847e+06	758337	520339	877459
(+/-)-threo-1-(p-Hydroxyphenyl)propylene glycol 4'-glucoside	240289	342359	125080	401315	287774	276922
2,5-Dimethylbenzaldehyde	1.80539e+06	2.34021e+06	853693	2.58e+06	1.9106e+06	1.66385e+06
Xi-5-Isopropyl-2(5H)-furanone	806672	953838	500748	1.05131e+06	862207	778136
Sorbitan oleate	504951	824344	976907	498445	460000	711951
Cer(d18:0/16:0)	3.01268e+06	4.39885e+06	1.92811e+06	4.25652e+06	3.01054e+06	3.18447e+06
4-(Methylnitrosamino)-1-(3-pyridyl)-1-butanone	6.35515e+07	6.78917e+07	5.96945e+07	8.1437e+07	8.3013e+07	7.32774e+07
2-Benzyl-5-hydroxymethyl-1,3-dioxolane	1.20352e+06	1.18122e+06	1.82271e+06	1.47774e+06	2.10721e+06	1.71003e+06
Melleolide	580091	669456	691878	760537	869778	756739
3-(5,6,6-Trimethylbicyclo[2.2.1]hept-1-yl)cyclohexanol	196742	186778	228722	242518	391296	261018
1-Phenylethanol	486424	521700	562915	601844	718301	625850
PC(P-16:0/P-18:1(11Z))	2.69126e+06	4.34131e+06	5.81385e+06	5.24649e+06	3.11446e+06	2.37321e+06
GPCho(14:0/18:1)	1.33553e+07	1.62768e+07	2.08306e+07	2.20642e+07	1.6345e+07	1.44739e+07
TetraHCA	2.31663e+06	3.19525e+06	1.64003e+06	1.32811e+06	2.23352e+06	1.80593e+06
3-hydroxydodecanoyl carnitine	0	1.00516e+06	0	0	0	0
3-methoxy Prostaglandin F1alpha	325788	344456	306169	396487	541491	371252
LysoPE(16:1(9Z)/0:0)	549703	1.30842e+06	1.38401e+06	502474	268264	547581
2-Undecen-1-ol	1.69232e+06	2.13113e+06	1.52923e+06	2.1881e+06	1.52918e+06	1.3226e+06
12-Hydroxydodecanoic acid	326523	314208	335820	375044	395188	359000
4-Heptenoic acid	99900	95591.7	111401	108306	99912.8	102758
Ile Phe Arg His	0	64892.3	31077.8	191811	409249	229243
Tanacetol A	183369	169488	202758	211262	200728	190083
Cyclocalopin F	394221	623337	199343	590191	496529	382435
Alpha-Methylstyrene	3.27276e+06	4.61854e+06	1.74705e+06	4.94458e+06	4.01126e+06	3.03396e+06
LysoPE(0:0/16:1(9Z))	1.09197e+07	1.60377e+07	6.27238e+06	1.65565e+07	1.34901e+07	1.05378e+07
2,3-Dimethyl-2-cyclohexen-1-one	153884	210196	79362.2	234044	174555	138967
3-Hydroxysintaxanthin	940100	125815	206016	365687	636550	539561
Polyoxyethylene 40 monostearate	202116	114753	138835	129304	149499	211920
Sphinganine	1.04533e+06	739643	768653	634731	692221	1.02426e+06
Pyridinoline	1.23658e+06	1.11986e+06	1.90987e+06	1.40958e+06	2.12404e+06	1.38525e+06
P-Tolualdehyde	146855	175772	211796	226763	294378	209303
Ethyl 2-methyl-3,4-pentadienoate	347712	393023	432139	465574	584909	421492
11-Hydroxy-9-tridecenoic acid	66546.6	66407.5	59541.6	66303.4	66786.6	74700.4
16-Hydroxy hexadecanoic acid	255848	346662	163908	237872	196991	203045
Thr Ile Ala Tyr	0	19287.8	0	41161.7	189614	47769.2
10,20-Dihydroxyeicosanoic acid	4.66567e+06	1.34823e+06	1.43565e+06	1.54766e+06	2.15521e+06	4.25583e+06
6-[(2-{3-[(6-carboxy-3,4,5-trihydroxyoxan-2-yl)oxy]-4-ethylphenyl}-3,5-dihydroxy-3,4-dihydro-2H-1-benzopyran-7-yl)oxy]-3,4,5-trihydroxyoxane-2-carboxylic acid	415620	168724	215611	45524.5	21494.7	24463.7
Vulgarone A	71985.9	248448	199864	284045	159300	76742.5
12-amino-dodecanoic acid	81217.9	121755	81098.6	139534	119242	132995
23-Hydroxyphysalolactone	0	0	0	0	0	25.5018
1-Hexanol	408785	204248	206351	208037	257679	384329
Methionine sulfoximine	2529.25	2675.27	2769.61	1764.36	673.582	1636.67
Ribothymidine	0	0	0	28010.5	32706.6	104169
Jasmolone	62901.6	53218.3	31485.7	30801.6	26201.2	50866.9
4-Formyl-3-(formylmethyl)-4-hexenoic acid	84783.5	76847.1	65867.1	83416.2	90452.9	77689.1
O-Phospho-4-hydroxy-L-threonine	7383.13	15663	1419.68	18403.9	61332.2	68141.3
Mevalonolactone	295315	58908.3	79954.9	76306.2	97581.2	154974
Biotin sulfone	264127	0	0	0	3760.81	26532.9
Tetrahydrodipicolinate	14371.9	38332.6	8285.22	52399.2	115010	180229
Butyryl-L-carnitine	99579.4	92613.6	75159.7	8301.58	13663.5	13058.4
2-Methylbutyroylcarnitine	331749	339967	260039	91961.8	79035.4	74744.4
3b,8b-Dihydroxy-6b-(3-chloro-2-hydroxy-2-methylbutanoyloxy)-7(11)-eremophilen-12,8-olide	1.18288e+06	1.28586e+06	997523	584377	602277	284561
Ginkgolide J	43985.7	99223.9	82250.5	0	0	0
2,6-Dimethoxy-1,4-benzoquinone	3571.73	3492.35	642.381	95874	238777	119826
(+/-)-Propionylcarnitine	217677	189076	150047	58691.9	59290.4	50039.7
6-Phosphonoglucono-D-lactone	0	2093.32	0	0	46400.3	2022.78
Cibulins	7718.42	12902.3	6869.83	3388.42	16513.1	9275.83
(S)-alpha-Amino-4-carboxy-3-furanpropanoic acid	2.0066e+07	2.03471e+07	1.95916e+07	2.86954e+07	2.88144e+07	2.73948e+07
Pyridoxine (Vitamin B6)	342216	284612	257681	131850	144320	128698
5-(hydroxymethyl)-2-Furancarboxylic acid	2.98844e+06	3.16552e+06	3.10285e+06	3.87354e+06	3.72759e+06	3.24539e+06
{[2,3,4-trihydroxy-5-(hydroxymethyl)oxolan-2-yl]methoxy}sulfonic acid	184815	169995	170640	238164	197238	184962
Penmacric acid	291119	276036	218903	341174	254830	256160
(R)-(+)-2-Pyrrolidone-5-carboxylic acid	2.01316e+06	1.86508e+06	1.65336e+06	1.12982e+06	1.12521e+06	963480
Triethylamine	1.13712e+06	1.09952e+06	926177	1.23156e+06	1.4671e+06	1.20813e+06
L-Methionine	37226.5	40276.9	22606.2	10573.6	10913.4	8796.53
4-AMINO-3-(5-CHLOROTHIEN-2-YL)BUTANOIC ACID	36101.7	35052.7	34055.8	9452.75	8740.14	14847.4
Creatine	468823	462288	427901	129451	112083	115073
Spermine	1.6716e+07	1.6392e+07	1.4769e+07	6.00431e+06	5.72919e+06	5.39233e+06
Peonidin 3-(6''-malonyl-glucoside)	3.10024e+06	3.63381e+06	4.26168e+06	4.58728e+06	4.20446e+06	4.38479e+06
Noradrenochrome o-semiquinone	26239.2	27110.6	25091.4	27186.4	27798.5	26275.2
N8-Acetylspermidine	71698.4	70767.2	58555.6	17153.9	14705.2	14850.9
4-Methylbiphenyl	17716.3	17928.3	16972.5	4513.6	4409.96	3576.53
Spermidine	3.21747e+06	3.08166e+06	2.99146e+06	748511	742438	730017
2-Methylfuran	12939.2	13033	14949.4	15744	20500.8	19973.1
2-Hydroxycinnamic acid	860289	788167	672628	274761	269111	247356
Indole	318517	294852	299097	304138	291450	304264
PE(18:1/0:0)	390793	799505	926048	308962	151383	243758
D-myo-Inositol-2,4-diphosphate	602503	841509	547344	424782	255128	380680
1-Oleoylglycerophosphoinositol	641259	695941	833533	520916	419214	439751
PE(18:1(11Z)/18:2(9Z,12Z))	5.82979e+06	4.5812e+06	6.75777e+06	4.43728e+06	4.61987e+06	4.78222e+06
L-Cystathionine	79545.3	68316.3	68976.7	8166.7	11083.7	10861.1
PS(22:0/15:0)	2.9506e+06	4.72244e+06	5.74305e+06	7.56955e+06	5.13996e+06	4.38464e+06
Alpha-Hydroxyisobutyric Acid	84085.3	73663.2	89001.3	73942.7	81520.9	72387.6
Oxidized glutathione	240275	283931	199582	12997.5	13488.7	0
Beta-Citryl-L-glutamic acid	44171.1	29039.5	21455.5	0	0	0
N-Acetylaspartylglutamic acid	55131	49206.4	19147.2	0	7005.13	0
1-O-p-Coumaroyl-(b-D-glucose 6-O-sulfate)	193285	139487	147690	199622	205682	148290
[2-hydroxy-1-(1-oxo-1H-isochromen-3-yl)butoxy]sulfonic acid	290367	283922	292647	337830	341936	335524
P-CHLOROPHENYLALANINE	492278	507731	541236	415646	444811	450853
6-Hydroxy-R-phenprocoumon	369102	0	0	0	0	22782.9
Gibberellin A62	101690	0	0	0	0	0
5,7-dihydroxy-2-(4-hydroxyphenyl)-8-(3,4,5-trihydroxyoxan-2-yl)-4H-chromen-4-one	104891	95416.7	69522.7	71733.1	68805.3	62515.2
11-Methoxyyangonin	86694.1	87346.1	64312.3	90225.5	84521.4	80765.8
PE(20:5/0:0)	1.72054e+06	4.49885e+06	5.528e+06	1.84155e+06	1.3913e+06	2.77396e+06
PC(16:0/20:1(11Z))	9812.02	921212	879609	760463	908080	1.39974e+06
PE(18:3/0:0)	592985	1.54373e+06	1.87673e+06	482038	370772	716264
PC(16:1(9Z)/18:2(9Z,12Z))	4.08807e+06	4.29739e+06	4.54121e+06	3.61418e+06	3.01102e+06	2.72446e+06
PC(18:1(11Z)/18:3(6Z,9Z,12Z))	3.54801e+06	3.42963e+06	3.51735e+06	2.63436e+06	2.52917e+06	2.32648e+06
PE(22:6/0:0)	694404	1.70607e+06	1.99165e+06	769252	592707	1.15659e+06
PC(o-18:1(11Z)/16:0)	29772.9	5.42889e+06	6.13988e+06	4.45518e+06	6.37419e+06	4.26103e+06
8,11-eicosadiynoic acid	37640.5	93554.1	102981	23683.8	22360.9	45901.4
PE(20:4/0:0)	3.83809e+06	8.9462e+06	1.00486e+07	3.21506e+06	2.3953e+06	4.90613e+06
7Z, 10Z, 13Z, 16Z, 19Z-docosapentaenoic acid	32933.2	96084.4	125765	36504.3	15070.9	55478.5
PE(18:2/0:0)	4.12797e+06	8.87001e+06	1.02306e+07	3.13896e+06	2.4368e+06	4.70114e+06
PE(20:3/0:0)	949129	2.19313e+06	2.63596e+06	722454	527615	1.25798e+06
PE(22:4/0:0)	1.62562e+06	3.38159e+06	3.97809e+06	1.19538e+06	1.00096e+06	2.38573e+06
PE(16:0/0:0)	945965	1.53913e+06	1.73966e+06	697097	597469	1.06574e+06
PE(20:2/0:0)	1.11812e+06	2.6563e+06	3.09236e+06	1.0462e+06	757658	1.66402e+06
LysoPE(0:0/20:0)	104733	221609	264520	74075.7	45645.8	123150
PE(P-16:0e/0:0)	383450	277461	344531	76433.3	78328.2	78778.8
PE(22:2/0:0)	784656	2.05108e+06	2.3421e+06	691800	444099	937935
PE(15:0/18:0)	9.61217e+06	1.30051e+07	1.33983e+07	1.52607e+07	6.91466e+06	6.38272e+06
LysoPC(18:1(9Z))	1.10964e+06	2.28948e+06	2.74361e+06	967194	579345	1.0524e+06
PE(22:1/0:0)	241675	632098	812253	247602	180898	428801
PE(18:0/22:5(4Z,7Z,10Z,13Z,16Z))	3.18815e+06	5.07313e+06	6.56678e+06	3.62193e+06	3.38184e+06	4.63475e+06
PE(20:0/22:5(4Z,7Z,10Z,13Z,16Z))	1.25319e+06	2.19563e+06	3.25634e+06	2.10962e+06	1.72483e+06	2.51827e+06
Glucosylceramide (d18:1/16:0)	1.36733e+06	1.3066e+06	1.87556e+06	2.3761e+06	979308	863898
GPEtn(18:1/18:3)	1.39942e+06	1.12041e+06	1.56354e+06	992571	1.0833e+06	1.2433e+06
PE(18:0/18:1(11Z))	1.2446e+06	2.07505e+06	2.68518e+06	1.9558e+06	1.26433e+06	1.56262e+06
PC(16:0/16:0)	672635	1.19641e+06	1.33654e+06	2.13312e+06	842917	773364
PE(16:0/18:1(11Z))	6.55267e+06	6.42566e+06	1.1675e+07	4.84513e+06	4.99744e+06	4.98162e+06
PE-NMe(16:0/18:1(9Z))	226464	192497	557099	119541	111586	113337
PE(P-16:0/18:1)	2.24491e+06	360633	949066	200567	368968	50630
2-Dodecylbenzenesulfonic acid	2.34774e+06	1.93261e+06	8.63896e+06	2.20929e+06	2.02147e+06	1.93965e+06
GPEtn(18:0/18:1)	3.62704e+06	3.39031e+06	8.48659e+06	2.66798e+06	2.46436e+06	2.32031e+06
GPGro(18:1/18:3)	398023	310157	352846	120133	105951	175377
PS(18:1(9Z)/16:0)	1.37524e+06	1.38673e+06	3.58111e+06	1.09539e+06	712452	678543
PG(18:1(11Z)/18:2(9Z,12Z))	1.56309e+06	1.30959e+06	1.89755e+06	899084	814336	975040
PI(18:1(11Z)/20:4(5Z,8Z,11Z,14Z))	2.76235e+06	2.60226e+06	4.7964e+06	3.20021e+06	2.70949e+06	2.69477e+06
PA(18:1(11Z)/18:1(11Z))	460438	412117	494150	186104	120998	147066
SM(d18:0/16:1(9Z))	219253	190489	1.20041e+06	11937.7	996.591	8251.25
1-Stearoylglycerophosphoinositol	1.47389e+06	1.41945e+06	1.81292e+06	1.20561e+06	1.07155e+06	1.1422e+06
PC(18:0/18:2(9Z,12Z))	1.12881e+06	1.33922e+06	1.85285e+06	2.01695e+06	2.03078e+06	1.6881e+06
PI(18:1(11Z)/18:2(9Z,12Z))	834329	880060	1.89969e+06	1.06876e+06	898905	922025
GPSer(17:1/19:0)	1.41855e+06	1.62352e+06	5.76939e+06	1.61083e+06	1.07739e+06	832636
PG(18:1(11Z)/18:1(11Z))	8.99964e+06	8.10715e+06	1.25674e+07	5.86335e+06	5.10239e+06	4.85604e+06
PG(16:0/18:1(9Z))[U]	1.50724e+06	1.49891e+06	2.66974e+06	1.33894e+06	1.05481e+06	965122
PG(16:1(9Z)/18:1(11Z))	1.49498e+06	1.21008e+06	1.76101e+06	626983	423971	501069
PE(20:1(11Z)/P-16:0)	604461	86329.9	414517	33113.5	54451.1	0
TG(14:0/18:3(6Z,9Z,12Z)/20:5(5Z,8Z,11Z,14Z,17Z))	83598	113653	481007	33854.1	36160.4	53734
PE(18:1(11Z)/P-18:1(11Z))	1.08102e+06	141572	501377	86647.1	193130	19559.1
PE(18:0/18:2(9Z,12Z))	585472	62788.7	175558	38418	93304.8	6766.53
PE(P-16:0/16:1)	192053	0	24766.9	0	9792.16	0
PE(18:1(11Z)/20:0)	780646	1.94475e+06	3.70778e+06	920477	663450	1.19743e+06
GPEtn(16:0/16:1)	1.60775e+06	1.37379e+06	2.02124e+06	995191	1.03609e+06	1.04715e+06
PE(22:5(4Z,7Z,10Z,13Z,16Z)/P-16:0)	2.52649e+06	826997	1.21168e+06	1.79058e+06	1.08893e+06	419680
PE(18:0/20:5(5Z,8Z,11Z,14Z,17Z))	2.15024e+06	2.04409e+06	2.9098e+06	2.42071e+06	2.61671e+06	2.49203e+06
PE(20:5(5Z,8Z,11Z,14Z,17Z)/P-16:0)	826468	76663.3	216026	97140.6	169747	4719.49
PE(16:1(9Z)/18:2(9Z,12Z))	437785	343774	546963	272436	312795	346922
PC(15:0/20:3(5Z,8Z,11Z))	1.27159e+06	1.98972e+06	2.48507e+06	1.23821e+06	1.16976e+06	1.56195e+06
PE(15:0/22:1(13Z))	2.42415e+07	2.92212e+07	3.37683e+07	4.73537e+07	2.5504e+07	2.30628e+07
PS(22:0/14:0)	1.40441e+06	2.5597e+06	2.89797e+06	1.2113e+06	1.15686e+06	1.73759e+06
PS(DiMe(11,3)/DiMe(13,5))	932864	805739	704836	886029	567350	660748
LysoPC(16:0)	550523	815889	998751	390727	279328	421984
PE-NMe2(16:0/18:1(9Z))	1055.05	15559.1	32843.2	395474	1018.54	4544.67
PE(20:1/0:0)	4.01768e+06	8.97983e+06	1.03476e+07	3.7424e+06	2.59556e+06	5.11012e+06
LysoPE(18:0/0:0)	96541.1	54517	101468	16597	15176.3	19992.7
PE(15:0/20:1(11Z))	3.6848e+07	4.63069e+07	4.78454e+07	5.13153e+07	3.23884e+07	2.50212e+07
PC(18:1(11Z)/18:2(9Z,12Z))	9.83406e+06	1.01964e+07	1.0157e+07	1.16036e+07	7.75043e+06	6.83079e+06
LysoPC(18:2(9Z,12Z))	132330	409773	475226	210132	120614	281926
PE(18:1(9Z)/0:0)	1.39678e+07	2.81963e+07	3.2264e+07	9.90543e+06	7.84788e+06	1.43905e+07
LysoPC(16:1(9Z)/0:0)	182608	362461	435306	130773	59846.2	156091
1-Heptadecanoylglycerophosphoethanolamine	100574	216362	229610	82465.2	25394.4	87250.8
PE(22:5/0:0)	5.11284e+06	1.16627e+07	1.30963e+07	5.42331e+06	4.24907e+06	8.25403e+06
PE(16:1/0:0)	1.1786e+06	2.69331e+06	3.12557e+06	788873	557538	1.1514e+06
PC(P-18:1(11Z)/18:0)	0	25331.2	66847.3	0	188388	64919.3
PC(14:0/P-18:1(11Z))	1.7479e+07	1.95359e+07	1.85477e+07	1.73111e+07	2.08929e+07	2.03856e+07
PE(15:0/20:2(11Z,14Z))	5.29394e+06	6.75009e+06	7.21525e+06	5.82766e+06	3.4716e+06	2.84215e+06
PE(15:0/18:1(11Z))	3.07509e+06	4.28112e+06	4.73166e+06	4.28171e+06	1.88809e+06	1.47841e+06
5,6-dehydro Arachidonic Acid	9261.05	44052.7	55381.6	9017.26	4364.48	22251.2
2-(2,6-dihydroxy-3,4-dimethoxycyclohexylidene)acetonitrile	259757	268186	320729	289345	249566	233679
Hexylresorcinol	44926.4	47663	40208	38529.9	36113	35762.1
Demethoxyegonol	15644.2	10805.3	9768.05	12472.5	4813.15	11510.5
1-Naphthaleneacetic acid	2.98598e+06	2.50978e+06	2.29914e+06	2.73325e+06	2.77889e+06	2.29555e+06
Glyzarin	120402	0	0	0	0	4135.12
Flavin adenine dinucleotide (FAD)	282344	263019	121297	18458	30954.7	40568.4
(2,6-dihydroxy-4-{7-methyl-11-oxo-4-[(3,4,5-trihydroxy-6-{[(3,4,5-trihydroxy-6-methyloxan-2-yl)oxy]methyl}oxan-2-yl)oxy]-2,8-dioxatricyclo[7.3.1.0?,??]trideca-1(12),3,5(13),6,9-pentaen-3-yl}phenoxy)dihydroxyoxo-lambda?-sulfanylium	246605	185236	111030	0	0	0
Sulfate	705889	656958	666465	836285	861844	834585
{5-[3-(2,4-dihydroxyphenyl)-3-[2-(3,4-dihydroxyphenyl)-3,5,7-trihydroxy-3,4-dihydro-2H-1-benzopyran-8-yl]-2-hydroxypropyl]-2-hydroxyphenyl}oxidanesulfonic acid	160400	165119	24670.9	40917	56261	81910.2
Deoxycytidine	90128.1	25475.6	13468	4042.06	0	41019.4
Adenosine diphosphate ribose	881411	703700	443312	19572.1	0	4938.92
3,4,5-trihydroxy-6-{2-[(1E)-3-(4-hydroxy-2-methoxyphenyl)prop-1-en-1-yl]phenoxy}oxane-2-carboxylic acid	503822	587331	440145	235090	226792	92543.7
8-Hydroxyluteolin 8-glucoside 3'-sulfate	107363	175799	198788	182580	152136	109108
8-Hydroxyguanosine	125486	138774	106152	7653.77	9238.09	9223.33
Adenosine thiamine diphosphate	57045.7	41428.1	26118.9	0	0	0
Citric acid	16258.4	21195.2	18938.7	0	0	1493.62
Taurine	30198.6	28774.6	28112.5	9972	10716.6	10157.4
Glutathione	127262	85050.3	78684.6	47788.8	51149.9	30920.3
NADH	438815	369540	295017	0	0	0
Pyrocatechol	14925.1	9661.54	12595.4	16798.6	20303.2	7753.85
